# Supplementary material for: Interoperable Nanoparticle Sensor Capable of Strain and Vibration Measurement for Rotor Blade Monitoring
Source: Sensors (Basel). 2021 May 24;21(11):3648. doi: 10.3390/s21113648 (PMC8197258; doi:10.3390/s21113648)
Supplement: Supplementary file 1 [file sensors-21-03648-s001.zip]

Archive with 1 entries (1 files):
- sensors-1121940-supplementary.pdf
